# Supplementary material for: LPS Regulates Endometrial Immune Homeostasis and Receptivity Through the TLR4/ERK Pathway in Sheep
Source: Animals (Basel). 2025 Jun 10;15(12):1712. doi: 10.3390/ani15121712 (PMC12189910; doi:10.3390/ani15121712)
Supplement: Supplementary file 1 [file animals-15-01712-s001.zip]

Archive with 1 entries (1 files):
- animals-3545748-supplementary.pdf
